# Supplementary material for: Cryo-EM of mammalian PA28αβ-iCP immunoproteasome reveals a distinct mechanism of proteasome activation by PA28αβ
Source: Nat Commun. 2021 Feb 2;12:739. doi: 10.1038/s41467-021-21028-3 (PMC7854634; doi:10.1038/s41467-021-21028-3)
Supplement: Supplementary file 3 — Source Data [file 41467_2021_21028_MOESM3_ESM.xlsx]

## Sheet: Sheet1
Fig. S1a
Fig. S1b
Fig. S1e
	Proteolytic activity assay of the reconstituted PA28αβ-iCP complex against the fluorogenic peptide Suc-LLVY-AMC
	iCP				PA28αβ				PA28αβ-iCP
Time (min)	repreat1	repreat2	repreat3	Average	repreat1	repreat2	repreat3	Average	repreat1	repreat2	repreat3	Average
0	511	517	549	525.667	429	419	430	426	1390	1539	1295	1408
0.5	608	574	651	611	427	422	443	430.667	2084	2096	1840	2006.67
1	683	669	723	691.667	440	459	465	454.667	2622	2592	2142	2452
1.5	756	714	831	767	407	439	449	431.667	3028	2928	2487	2814.33
2	827	806	896	843	423	422	426	423.667	3363	3236	2814	3137.67
2.5	908	876	925	903	403	430	434	422.333	3719	3736	3171	3542
3	932	938	1005	958.333	415	416	397	409.333	3838	4088	3593	3839.67
3.5	963	992	1081	1012	408	433	446	429	4164	4554	3997	4238.33
4	1018	1043	1190	1083.67	400	435	444	426.333	4496	4984	4430	4636.67
4.5	1073	1118	1255	1148.67	408	434	439	427	4776	5249	4893	4972.67
5	1127	1271	1343	1247	380	460	440	426.667	5106	5747	5365	5406
5.5	1176	1338	1385	1299.67	421	427	431	426.333	5355	6237	5951	5847.67
6	1277	1346	1457	1360	395	439	472	435.333	5700	6519	6360	6193
6.5	1356	1513	1532	1467	454	447	427	442.667	6069	6784	6749	6534
7	1451	1589	1670	1570	429	429	458	438.667	6264	7277	7182	6907.67
7.5	1496	1620	1741	1619	415	452	424	430.333	6689	7754	7495	7312.67
8	1582	1733	1869	1728	394	449	435	426	7178	8027	8111	7772
8.5	1694	1796	1935	1808.33	420	438	443	433.667	7677	8581	8516	8258
9	1755	1841	1945	1847	421	426	439	428.667	8149	8996	8725	8623.33
9.5	1792	1877	2001	1890	410	438	423	423.667	8760	9515	9276	9183.67
10	1851	1928	2011	1930	406	460	444	436.667	9569	10026	9758	9784.33
	RFU, relative fluorescence units
Fig. S5d
	Proteolytic activity assay of iCP with PA28αβ mutants against the fluorogenic peptide Suc-LLVY-AMC
samples	buffer	PA28αβ	PA28αβΔC-tails	PA28αβN136Y	PA28αN146YβN136Y	iCP	PA28αβ+iCP	PA28αβΔC-tails+iCP	PA28αβN136Y+iCP	PA28αN146YβN136Y+iCP
repreat1	119	136	114	126	117	1401	22248	2788	8548	2502
repreat2	141	109	127	122	124	3167	24850	2040	10294	2633
repreat3	125	126	117	126	113	2321	19478	1580	11886	2700
Average	128.333	123.667	119.333	124.667	118	2296.33	22192	2136	10242.7	2611.67
STDEVP	9.28559	11.1455	5.55778	1.88562	4.54606	721.177	2193.47	497.814	1363.22	82.2287
	RFU, relative fluorescence units
